# Supplementary material for: Genetic Variants of HOTAIR Associated With Colorectal Cancer Susceptibility and Mortality
Source: Front Oncol. 2020 Feb 7;10:72. doi: 10.3389/fonc.2020.00072 (PMC7020018; doi:10.3389/fonc.2020.00072)
Supplement: Supplementary file 2 [file Data_Sheet_1.ZIP]

Archive with 19 entries (19 files):
- rs7958904/CRC-586-HOTAIR_H01_minor.ab1
- rs7958904/CRC-586-HOTAIR_H01_minor.seq
- rs7958904/CRC-589-HOTAIR_A02_major.ab1
- rs7958904/CRC-589-HOTAIR_A02_major.seq
- rs7958904/CRC-590-HOTAIR_B02_hetero.ab1
- rs7958904/CRC-590-HOTAIR_B02_hetero.seq
- rs920778/95-920_F_F09_herero.seq
- rs920778/95-920_F_F09_hetero.ab1
- rs920778/96-920_F_G09_major.ab1
- rs920778/96-920_F_G09_major.seq
- rs920778/POI88-920_F_B11_minor.ab1
- rs920778/POI88-920_F_B11_minor.seq
- rs1899663/GG (HOTAIR rs1899663)-HOTR_C07.ab1
- rs1899663/GT (HOTAIR rs1899663)-HOTR_F07.ab1
- rs1899663/TT (HOTAIR rs1899663)-HOTR_C07.ab1
- rs4759314/HAC_71-Forward_E03_minor.ab1
- rs4759314/HAC_71-Forward_E03_minor.seq
- rs4759314/HAC_72-Forward_B04_major.ab1
- rs4759314/HAC_72-Forward_B04_major.seq
