# Supplementary material for: Genetic Variants of HOTAIR Associated With Colorectal Cancer Susceptibility and Mortality
Source: Front Oncol. 2020 Feb 7;10:72. doi: 10.3389/fonc.2020.00072 (PMC7020018; doi:10.3389/fonc.2020.00072)
Supplement: Supplementary file 2 [file Data_Sheet_1.ZIP › rs920778/96-920_F_G09_major.seq]

NNNNNNNCGNNNNGCCCTCCCCACCCCTGCTGCCTCACTTCTCCTTACCGAGTGTACCGCCTTGTTTTCTGAAGGAAACC
GGAACATTCAGACATTTAAGCTGTAAA
